# Supplementary material for: Elevated Glycated Haemoglobin (HbA1c) Is Associated with an Increased Risk of Pancreatic Ductal Adenocarcinoma: A UK Biobank Cohort Study
Source: Cancers (Basel). 2023 Aug 13;15(16):4078. doi: 10.3390/cancers15164078 (PMC10452109; doi:10.3390/cancers15164078)
Supplement: Supplementary file 1 [file cancers-15-04078-s001.zip]

Archive with 2 entries (2 files):
- Supplementary file S1.txt
- Supplementary tables S1 and S2.pdf
